# Supplementary material for: Comprehensive Analysis of Autophagy-Related Genes in Rice Immunity against Magnaporthe oryzae
Source: Plants (Basel). 2024 Mar 22;13(7):927. doi: 10.3390/plants13070927 (PMC11013097; doi:10.3390/plants13070927)
Supplement: Supplementary file 1 [file plants-13-00927-s001.zip]

Archive with 2 entries (2 files):
- Supplementary Finure.pdf
- Supplementary table.xlsx
