# Supplementary material for: Comprehensive Analysis of Autophagy-Related Genes in Rice Immunity against Magnaporthe oryzae
Source: Plants (Basel). 2024 Mar 22;13(7):927. doi: 10.3390/plants13070927 (PMC11013097; doi:10.3390/plants13070927)
Supplement: Supplementary file 1 [file plants-13-00927-s001.zip › Supplementary table.xlsx]

## Sheet: Table S1
AtATGs Name	AtATGs ID	Gene types	Gene name	NCBI locus ID	RAP-DB Locus ID	MSU Locus ID	Predicted function in NCBI	predicted Functional domain
At ATG1a	At3g61960	ATG1	OsATG1a	4331441	Os03g0122000	LOC_Os03g02980	serine/threonine-protein kinase ATG1a	cl21453: PKc_like; Protein Kinases, catalytic domain
At ATG1b	At3g53930		OsATG1c	9268534	Os03g0268200	LOC_Os03g16130	serine/threonine-protein kinase ATG1c	cd14009: STKc_ATG1_ULK_like
At ATG1c	At2g37840
At ATG1d	At1g49180		OsATG1b	4337473	Os04g0686600	LOC_Os04g58990	serine/threonine-protein kinase ATG1t	cl21453: PKc_like; Protein Kinases, catalytic domain
At ATG2	At3g19190	ATG2	OsATG2	4340716	Os06g0267600	LOC_Os06g15700	autophagy-related protein 2	pfam09333: Autophagy-related protein C terminal domain
At ATG3	At5g61500	ATG3	OsATG3a	4327346	Os01g0200000	LOC_Os01g10290	autophagy-related protein 3	pfam03986: Autophagy_N; pfam03987: Autophagy_act_C.
			OsATG3b	9270245	Os10g0560450	LOC_Os10g41110	autophagy-related protein 3	pfam03986: Autophagy_N; pfam03987: Autophagy_act_C.
At ATG4a	At2g44140	ATG4	OsATG4a	4333022	Os03g0391000	LOC_Os03g27350	cysteine protease ATG4A-like	pfam03416: Peptidase_C54; Peptidase family C54
At ATG4b	At3g59950		OsATG4b	4337435	Os04g0682000	LOC_Os04g58560	cysteine protease ATG4B-like	pfam03416: Peptidase_C54; Peptidase family C54
At ATG5	At5g17290	ATG5	OsATG5	4328092	Os02g0117800	LOC_Os02g02570	autophagy protein 5-like	pfam04106: APG5; Autophagy protein Apg5
At ATG6	At3g61710	ATG6	OsATG6a	4324394	Os01g0681400	LOC_Os01g48920	beclin-1-like protein	pfam04111: APG6; Autophagy protein Apg6
			OsATG6b	4333557	Os03g0644000	LOC_Os03g44200	beclin-1-like protein	pfam04111: APG6; Autophagy protein Apg6
			OsATG6c	9271973	Os03g0258500	LOC_Os03g15290	beclin-1-like protein	pfam04111: APG6; Autophagy protein Apg6
At ATG7	At5g45900	ATG7	OsATG7	4326644	Os01g0614900	LOC_Os01g42850	ubiquitin-like modifier-activating enzyme atg7	TIGR01381: E1-like protein-activating enzyme Gsa7p/Apg7p
At ATG8a	At4g21980	ATG8	OsATG8a	4343365	Os07g0512200	LOC_Os07g32800	autophagy-related protein 8A-like	cd16128: Ubl_ATG8
At ATG8b	At4g04620		OsATG8b	4337052	Os04g0624000	LOC_Os04g53240	autophagy-related protein 8B-like	cd16128: Ubl_ATG8
At ATG8c	At1g62040		OsATG8c	4344857	Os08g0191600	LOC_Os08g09240	autophagy-related protein 8C-like	cd16128: Ubl_ATG8
At ATG8d	At2g05630		OsATG8d	4349525	Os11g0100100	LOC_Os11g01010	autophagy-related protein 8D-like	cl00155: UBQ; Ubiquitin-like proteins
At ATG8e	At2g45170		OsATG8e	107276566	Os02g0529150	LOC_Os02g32700	autophagy-related protein 8D-like	cl00155: UBQ; Ubiquitin-like proteins
At ATG8f	At4g16520
At ATG8g	At3g60640
At ATG8h	At3g06420
At ATG8i	At3g15580
At ATG9	At2g31260	ATG9	OsATG9a	4332250	Os03g0248000	LOC_Os03g14380	autophagy-related protein 9	pfam04109: APG9; Autophagy protein Apg9
			OsATG9b	107275726	Os10g0163100	LOC_Os10g07994	autophagy-related protein 9	pfam04109: APG9; Autophagy protein Apg9
At ATG10	At3g07525	ATG10	OsATG10a	9267916	Os04g0497350	LOC_Os04g41990	ubiquitin-like-conjugating enzyme ATG10	pfam03987: Autophagy_act_C; Autophagocytosis associated protein, active-site domain
			OsATG10b	9267420	Os12g0506800	LOC_Os12g32210	ubiquitin-like-conjugating enzyme ATG10	pfam03987: Autophagy_act_C; Autophagocytosis associated protein, active-site domain
At ATG11	At4g30790	ATG11	OsATG11	4328503	Os02g0179800	LOC_Os02g08350	autophagy protein ATG11	COG1196: Chromosome segregation ATPase; pfam10377: ATG11; Autophagy-related protein 11
At ATG12a	At1g54210	ATG12	OsATG12	4340429	Os06g0205000	LOC_Os06g10340	ubiquitin-like protein ATG12	cd01612: Ubl_ATG12; ubiquitin-like (Ubl) domain found in autophagy-related protein 12 (ATG12)
At ATG12b	At3g13970
At ATG13a	At3g49590	ATG13	OsATG13a	9271984	Os02g0644500	LOC_Os02g43040	autophagy-related protein 13a	pfam10033: ATG13; Autophagy-related protein 13
			OsATG13b	4336527	Os04g0538700	LOC_Os04g45570	autophagy-related protein 13a	pfam10033: ATG13; Autophagy-related protein 13
At ATG13b	At3g18770		OsATG13c	9272454	Os11g0162000	LOC_Os11g06320	autophagy-related protein 13b	pfam10033: ATG13; Autophagy-related protein 13
At ATG14a	At1g77890	ATG14	OsATG14a	4342067	Os06g0715000	LOC_Os06g50110	uncharacterized LOC4342067	pfam10186: Atg14; Vacuolar sorting 38 and autophagy-related subunit 14
At ATG14b	At4g08540		OsATG14b	4343968	Os07g0626300	LOC_Os07g43322	uncharacterized LOC4343968	pfam10186: Atg14; Vacuolar sorting 38 and autophagy-related subunit 14
At ATG16	At5g50230	ATG16	OsATG16	4334090	Os03g0746600	LOC_Os03g53510	autophagy-related protein 16	pfam08614: ATG16; Autophagy protein 16 (ATG16)
At ATG18a	At3g62770	ATG18	OsATG18a	4330978	Os02g0791800	LOC_Os02g54910	autophagy-related protein 18b	sd00039: 7WD40; WD40 repeat [structural motif]
At ATG18b	At4g30510		OsATG18b	4325192	Os01g0168500	LOC_Os01g07400	autophagy-related protein 18d	sd00039: 7WD40; WD40 repeat [structural motif]
At ATG18c	At2g40810		OsATG18c	4326829	Os01g0934000	LOC_Os01g70780	autophagy-related protein 18a	sd00039: 7WD40; WD40 repeat [structural motif]
At ATG18d	At3g56440		OsATG18d	4337929	Os05g0169200	LOC_Os05g07710	autophagy-related protein 18d	sd00039: 7WD40; WD40 repeat [structural motif]
At ATG18e	At5g05150		OsATG18e	4327051	Os01g0786900	LOC_Os01g57720	autophagy-related protein 18f	sd00039: 7WD40; WD40 repeat [structural motif]
At ATG18f	At5g54730		OsATG18f	4338754	Os05g0405900	LOC_Os05g33610	autophagy-related protein 18h	cl25539: WD40; WD40 domain
At ATG18g	At1g03380		OsATG18g	112939689	LOC112939689	LOC_Os07g47410	autophagy-related protein 18a-like	sd00039: 7WD40; WD40 repeat [structural motif]
At ATG18h	At1g54710

## Sheet: Table S2
	0H	24H	48H
OsATG1a	60.98	61.23	61.14
OsATG1b	6.83	5.74	8.78
OsATG1c	47.47	51.2	42.35
OsATG2	48.4	45.16	35.06
OsATG3a	28.94	27.87	24.6
OsATG3b	3.77	2.73	3.08
OsATG4a	13.96	9.57	11.28
OsATG4b	6.3	5.26	5.71
OsATG5	8.82	11.74	8.69
OsATG6a	8.69	8.5	13.82
OsATG6b	18.04	15.29	11.6
OsATG6c	0.4	0.57	0.6
OsATG7	55.77	55.6	27.82
OsATG8a	200.89	216.95	157.4
OsATG8b	76.6	72.82	58.4
OsATG8c	236.31	241.79	201.22
OsATG8d	6.35	5.72	6.1
OsATG8e	none	none	none
OsATG9a	19.91	21.5	17.34
OsATG9b	5.49	6.46	6.23
OsATG10a	3.5	5.03	5.15
OsATG10b	2.21	2.95	2.68
OsATG18a	19.78	19.08	14.71
OsATG12	10.77	10.56	14.46
OsATG13a	11.7	12.95	12.47
OsATG13b	24.55	29.4	29.93
OsATG13c	12.77	13.04	11.06
OsATG14a	12.9	13.08	11.89
OsATG14b	48.65	43.81	29
OsATG16	7.18	8.42	5.37
OsATG18a	15.47	15.63	15.19
OsATG18b	13.6	16.81	13.11
OsATG18c	34.37	42.28	24.16
OsATG18d	1.23	1.16	1.09
OsATG18e	25.91	23.25	13.78
OsATG18f	79.88	72.45	41.39
OsATG18g	none	none	none

## Sheet: Table S3
Name	Gene ID	Function prediction	Immune involvement	Reference
ATG13a-SK-1	XP_015622473.1	aspartate-tRNA ligase
ATG13a-SK-2	XP_015642765.1	ruBisCO large subunit-binding protein subunit beta,
ATG13a-SK-3	XP_015643754.1	V-type proton ATPase subunit B 1
ATG13a-SK-4	XP_015650768.1	peptidyl-prolyl cis-trans isomerase CYP28
ATG13a-SK-5	XP_015648384.1	heavy metal-associated isoprenylated plant protein 35 （HIPP）
ATG13a-SK-6	XP_015647385.1	uncharacterized protein
ATG13a-SK-7	XP_015647227.1	methylmalonate-semialdehyde dehydrogenase
ATG13a-SK-8	XP_015643930.1	uncharacterized protein
ATG13a-SK-9	XP_015643754.1	V-type proton ATPase subunit B 1
ATG13a-SK-10	XP_015639675.1	probable leucine-rich repeat receptor-like protein kinase At5g49770 （RLK: OsatE170576）	Yin and Liu 2023	33
ATG13a-SK-11	XP_015639550.1	cathepsin B-like protease 3
ATG13a-SK-12	XP_015639444.1	protein NDL2
ATG13a-SK-13	XP_015639441.1	E3 ubiquitin-protein ligase KEG	Gao et al. 2021	34
ATG13a-SK-14	XP_015636693.1	E3 ubiquitin-protein ligase WAV3
ATG13a-SK-15	XP_015636254.1	esterase AGAP003155
ATG13a-SK-16	XP_015634145.1	anthocyanidin reductase	Xin et al. 2020	35
ATG13a-SK-17	XP_015633374.1	uncharacterized protein
ATG13a-SK-18	XP_015632306.1	serine/threonine-protein phosphatase PP2A-4 catalytic subunit-like	Muñiz García et al. 2022	36
ATG13a-SK-19	XP_015631670.1	transcription elongation factor TFIIS-like
ATG13a-SK-20	XP_015630987.1	anthranilate phosphoribosyltransferase
ATG13a-SK-21	XP_015630641.2	NADH dehydrogenase [ubiquinone] iron-sulfur protein 1
ATG13a-SK-22	XP_015630602.1	malate dehydrogenase
ATG13a-SK-23	XP_015625554.1	thiosulfate/3-mercaptopyruvate sulfurtransferase 1
ATG13a-SK-24	XP_015623805.1	uncharacterized protein
ATG13a-SK-25	XP_015622744.1	uncharacterized protein
ATG13a-SK-26	XP_015622670.1	probable mitochondrial-processing peptidase subunit beta
ATG13a-SK-27	XP_015622327.1	phosphoethanolamine N-methyltransferase 1
ATG13a-SK-28	XP_015619322.1	vacuolar-processing enzyme	Zhang et al. 2010	37
ATG13a-SK-29	XP_015618526.1	RNA polymerase II subunit A C-terminal domain phosphatase SSU72
ATG13a-SK-30	XP_015615472.1	glyoxylate/succinic semialdehyde reductase 2
ATG13a-SK-31	XP_015615419.1	40S ribosomal protein S29
ATG13a-SK-32	XP_015614515.1	methionine aminopeptidase 1A
ATG13a-SK-33	XP_015614430.1	pyruvate kinase isozyme G
ATG13a-SK-34	XP_015613202.1	heavy metal-associated isoprenylated plant protein 7（HIPP）
ATG13a-SK-35	XP_015612493.1	phospholipid:diacylglycerol acyltransferase 1
ATG13a-SK-36	XP_015612455.1	protein farnesyltransferase type-1 subunit alpha
ATG13a-SK-37	XP_015611347.1	ABC transporter C family member 4
ATG13a-SK-38	NP_039391.1	RuBisCO large subunit
ATG13a-SK-39	NP_001405314.1	pyruvate dehydrogenase E1 component subunit beta-4
ATG13a-SK-40	NP_001404146.1	4-coumarate--CoA ligase-like 1
ATG13a-SK-41	NP_001403671.1	glutaredoxin-C4
ATG13a-SK-42	NP_001393037.1	histidinol dehydrogenase
ATG13a-SK-43	NP_001390867.1	histidine-containing phosphotransfer protein 2-like
ATG13a-SK-44	NP_001389012.1	inositol-3-phosphate synthase 1-like
ATG13a-SK-45	XP_025878611	uncharacterized protein
ATG13a-SK-46	XP_015634484.1	malate dehydrogenase	Zhou et al. 2023	38
ATG13a-SK-47	XP_015625608.1	uncharacterized protein
ATG13a-SK-48	XP_015612388.1	uncharacterized protein
ATG13a-SK-49	XP_015620979.1	ATP synthase subunit beta
ATG13a-SK-50	NP_001385208.1	neutral ceramidase precursor

## Sheet: Table S4
Primer name	Primer sequence (5'→3')
pHF-13a-F	TATCCAGATCCAGTGGGATCCATGGCGACCCTGTCGGACTC
pHF-13a-R	CGCACTAGTAAGCTTGGTACCAGAATGGCGCAAGGATTTAT
pHF-16-F	TATCCAGATCCAGTGGGATCCATGGTGGAGGCCGAGGCC
pHF-16-R	CGCACTAGTAAGCTTGGTACCTCAAGTCCAGATATAGATATG
BD-13a-F	CTGATCTCAGAGGAGGACCTGCATATGGCGACCCTGTCGGACTC
BD-13a-R	CGCTGCAGGTCGACGGATCCCCGGGAATTAAGAATGGCGCAAGGATTTAT
pGADT7-SF	CTATTCGATGATGAAGATACCCCACCAAACCC
pGADT7-SR	GTGAACTTGCGGGGTTTTTCAGTATCTACGAT
qRT-Actin-F	GAGTATGATGAGTCGGGTCCAG
qRT-Actin-R	ACACCAACAATCCCAAACAGAG
qRT-6b-F	GTGGGTTCTCTACTGGTTTA
qRT-6b-R	CCTTGGAAGACTGTGCTA
qRT-6c-F	CCGTGGATTTATTCTGGA
qRT-6c-R	AGGTGGTACATTGTTCTC
qRT-8a-F	AACTGCTTCTTTGATGTCT
qRT-8a-R	CCACTGTAAGTCATGTAGAG
qRT-9a-F	CAGAAGGATGAAGATGCT
qRT-9a-R	TCTAGGAATTATTCTTACAGGAA
qRT-9b-F	TGTTGTGGTTGATGAACT
qRT-9b-R	GCAGATATGGAGTGATGAA
qRT-13a-F	TCAAGAAGTTCAAGCAGAT
qRT-13a-R	CAGCATGTGGACAAGATA

## Sheet: Table S5
Website Name	Function	URL
NCBI	Obtaining basic genetic information	https://www.ncbi.nlm.nih.gov/
Protparam	Physical and chemical property analysis	https://web.expasy.org/protparam/
Busca	Subcellular localization prediction	https://busca.biocomp.unibo.it/
MEME	Conservative Motif recognition	http://meme--suite.org/tools/meme
PlantCARE	Identification of cis acting components	http://bioinformatics.psb.ugent.be/webtools/plantcare/html
Evolview	Evolutionary Tree Beautification	http://www.evolgenius.info/evolview/
SWISS-MODEL	3D structure prediction	https://swissmodel.expasy.org/
PANTHER	GO analysis	https://www.pantherdb.org/
